# Supplementary material for: Effectiveness of Mobile Health Interventions for Reducing Sitting Time in Older Adults: Systematic Review and Meta-Analysis
Source: J Med Internet Res. 2025 May 8;27:e60889. doi: 10.2196/60889 (PMC12101137; doi:10.2196/60889)
Supplement: Multimedia Appendix 3 [file jmir_v27i1e60889_app3.xlsx]

## Sheet:  1. Summary of BCTs 
Summary of BCTs
BCTv1 Taxonomy		Ashe et al (2015) [1]	Lyons et al (2017) [2]	Blair et al (2021) [3]	Li et al (2020) [4]	Rosenberg et al (2020) [5]
1 Goals and planing	1.1 Goal setting (behavior)	✔	✔	✔	✔	✔
	1.2 Problem solving	✔	✔	✔
	1.4 Action planning	✔	✔	✔
	1.5 Review behavior goal(s)	✔	✔	✔
	1.6 Discrepancy between current behavior and goal		✔
	1.8 Behavioural contract
	1.9 Commitment		✔
2.Feedback and monitoring	2.2 Feedback on behavior		✔	✔	✔	✔
	2.3 Self-monitoring of behavior	✔	✔	✔	✔	✔
	2.7 feedback on outcome(s) of behavior
3 Social support	3.1 Social support (unspecified)	✔	✔	✔	✔	✔
	3.2 Social support (practical)
	3.3 Social support (emotional)		✔
4 Shaping knowledge	4.1 Instruction on how to perform the behavior	✔	✔	✔
	4.2 Information about Antecedents		✔
5.Natural consequences	5.1 Information about health consequences	✔	✔	✔
	5.3 Information about social and environmental consequences		✔
	5.4 Monitoring of emotional consequences		✔
	5.6 Information about emotional consequences		✔
6. Comparison of behaviour	6.2 Social comparison		✔
7. Associations	7.1 Prompts/cues	✔	✔	✔		✔
	7.2 Cue signalling reward	✔
8. Repetition and substitution	8.1 Behavior practice/rehearsal			✔
	8.2 Behavior substitution	✔	✔
	8.4 Habit reversal	✔
	8.7 Graded tasks	✔		✔
9. Comparison of outcomes	9.1 Credible source		✔
10. Reward and threat	10.1 Material incentive (behavior)				✔
	10.2 Material reward (behavior)				✔
	10.4 Social reward		✔
12. Antecedents	12.5 Adding objects to the environment		✔
15. Self-belief	15.3 Focus on past success		✔
Note: Ashe et al (2015) [1], Blair et al (2021) [3], Li et al (2020) [4], and Rosenberg et al (2020) [5] used the BCTv1 Taxonomy, Mackey et al (2019) [6] used the CALO-RE framework.
CALO-RE framework		Mackey et al (2019) [6]
2 Behaviour Change Technique		✔
4 Provide normative information about others’ behaviour		✔
7 Action planning		✔
8 Barriers identification/problem solving		✔
10 Prompt review of behavioural goals		✔
12 Prompt rewards contingent on effort or progress towards behaviour		✔
16 Prompt self-monitoring of behaviour		✔
18 Prompting focus on past successes		✔
19 Provide feedback on performance		✔
20 Provide information on where and when to perform the behaviour		✔
21 Provide instruction on how to perform the behaviour		✔
25 Agree behavioural contract		✔
29 Plan social support/social change		✔
35 Relapse prevention/coping planning		✔
Note: Ashe et al (2015) [1], Blair et al (2021) [3], Li et al (2020) [4], and Rosenberg et al (2020) [5] used the BCTv1 Taxonomy, Mackey et al (2019) [6] used the CALO-RE framework.
References
1. Ashe MC, Winters M, Hoppmann CA, et al. “Not just another walking program”: Everyday Activity Supports You (EASY) model-a randomized pilot study for a parallel randomized controlled trial. Pilot Feasibility Stud 2015;1:4.
2. Lyons EJ, Swartz MC, Lewis ZH, Martinez E, Jennings K. Feasibility and acceptability of a wearable technology physical activity intervention with telephone counseling for mid-aged and older adults: a randomized controlled pilot trial. JMIR Mhealth Uhealth. 2017;5(3):e28.
3. Blair CK, Harding E, Wiggins C, et al. A home-based mobile health intervention to replace sedentary time with light physical activity in older cancer survivors: randomized controlled pilot trial. JMIR Cancer 2021;7(2):e18819.
4. Li J, Hodgson N, Lyons MM, Chen KC, Yu F, Gooneratne NS. A personalized behavioral intervention implementing mHealth technologies for older adults: a pilot feasibility study. Geriatr Nurs 2020;41(3):313-319.
5. Rosenberg DE, Anderson ML, Renz A, et al. Reducing sitting time in obese older adults: the I-STAND Randomized Controlled Trial. J Aging and Phys Act 2020;28(6):864-874.
6. Mackey DC, Perkins AD, Hong Tai K, Sims-Gould J, McKay HA. Men on the move: a randomized controlled feasibility trial of a scalable, choice-based, physical activity and active transportation intervention for older men. J Aging Phys Act 2019;27(4):489-502.

## Sheet: 2. Number of Intervention BCTs
Study	Number of Intervention BCTs												Total Number of Intervention BCTs
	Goals & planning	Feedback & monitoring	Social support	Shaping knowledge	Natural consequences	Comparison of behaviour	Associations	Repetition & substitution	Comparison of outcomes	Reward & threat	Antecedents	Self-belief
Ashe et al (2015) [1]	4	1	1	1	1	0	2	3	0	0	0	0	13
Lyons et al (2017) [2]	6	2	1	2	4	1	1	1	1	1	1	1	22
Blair et al (2021) [3]	4	2	1	1	1	0	1	2	0	0	0	0	12
Li et al (2020) [4]	1	2	1	0	0	0	0	0	0	2	0	0	6
Rosenberg et al (2020) [5]	1	2	1	0	0	0	1	0	0	0	0	0	5
References
1. Ashe MC, Winters M, Hoppmann CA, et al. “Not just another walking program”: Everyday Activity Supports You (EASY) model-a randomized pilot study for a parallel randomized controlled trial. Pilot Feasibility Stud 2015;1:4.
2. Lyons EJ, Swartz MC, Lewis ZH, Martinez E, Jennings K. Feasibility and acceptability of a wearable technology physical activity intervention with telephone counseling for mid-aged and older adults: a randomized controlled pilot trial. JMIR Mhealth Uhealth. 2017;5(3):e28.
3. Blair CK, Harding E, Wiggins C, et al. A home-based mobile health intervention to replace sedentary time with light physical activity in older cancer survivors: randomized controlled pilot trial. JMIR Cancer 2021;7(2):e18819.
4. Li J, Hodgson N, Lyons MM, Chen KC, Yu F, Gooneratne NS. A personalized behavioral intervention implementing mHealth technologies for older adults: a pilot feasibility study. Geriatr Nurs 2020;41(3):313-319.
5. Rosenberg DE, Anderson ML, Renz A, et al. Reducing sitting time in obese older adults: the I-STAND Randomized Controlled Trial. J Aging and Phys Act 2020;28(6):864-874.

## Sheet: 3. MINORS score
Appendix-3 MINORS checklist score
	1	2	3	4	5	6	7	8	9	10	11	12
Studies	Clearly stated aim	Inclusion of consecutive patients	Prospective data collection	Endpoints appropriate to study aim	Unbiased assessment of study endpoint	Follow-up period appropriate to study aim	<5% lost to follow-up	Prospective calculation of study size	Adequate control group	Contemporary groups	Baseline equivalence of group	Adequate statistical analyses	Total	Denominator
Li et al (2020) [1]	2	2	2	2	0	2	0	1					11	16
Reference
1. Li J, Hodgson N, Lyons MM, Chen KC, Yu F, Gooneratne NS. A personalized behavioral intervention implementing mHealth technologies for older adults: a pilot feasibility study. Geriatr Nurs 2020;41(3):313-319.
